# Supplementary material for: Loss of MLL3/4 decouples enhancer H3K4 monomethylation, H3K27 acetylation, and gene activation during embryonic stem cell differentiation
Source: Genome Biol. 2023 Mar 3;24:41. doi: 10.1186/s13059-023-02883-3 (PMC9983171; doi:10.1186/s13059-023-02883-3)
Supplement: Supplementary file 2 — Additional file 2: Supplemental Statistics Tables. Contains additional statistical test results for Additional file 1: Fig. S1E, Fig. 5B, and Fig. 5D. [file 13059_2023_2883_MOESM2_ESM.xlsx]

## Sheet: Fig.S1-qPCR
Tukey's multiple comparisons test	Mean Diff.	95.00% CI of diff.	Below threshold?	Summary	Adjusted P Value
WT:Naive - Otx2 vs. WT:Formative - Otx2	-4.548	-5.181 to -3.916	Yes	****	<0.0001
WT:Naive - Otx2 vs. MLL3KO:Naive - Otx2	1.719	1.087 to 2.352	Yes	****	<0.0001
WT:Naive - Otx2 vs. MLL3KO:Formative - Otx2	-4.24	-4.873 to -3.608	Yes	****	<0.0001
WT:Naive - Otx2 vs. DKO:Naive - Otx2	-2.053	-2.686 to -1.421	Yes	****	<0.0001
WT:Naive - Otx2 vs. DKO:Formative - Otx2	-4.845	-5.478 to -4.213	Yes	****	<0.0001
WT:Formative - Otx2 vs. MLL3KO:Naive - Otx2	6.267	5.635 to 6.900	Yes	****	<0.0001
WT:Formative - Otx2 vs. MLL3KO:Formative - Otx2	0.308	-0.3245 to 0.9405	No	ns	0.5929
WT:Formative - Otx2 vs. DKO:Naive - Otx2	2.495	1.862 to 3.127	Yes	****	<0.0001
WT:Formative - Otx2 vs. DKO:Formative - Otx2	-0.2973	-0.9298 to 0.3352	No	ns	0.6257
MLL3KO:Naive - Otx2 vs. MLL3KO:Formative - Otx2	-5.959	-6.592 to -5.327	Yes	****	<0.0001
MLL3KO:Naive - Otx2 vs. DKO:Naive - Otx2	-3.773	-4.405 to -3.140	Yes	****	<0.0001
MLL3KO:Naive - Otx2 vs. DKO:Formative - Otx2	-6.565	-7.197 to -5.932	Yes	****	<0.0001
MLL3KO:Formative - Otx2 vs. DKO:Naive - Otx2	2.187	1.554 to 2.819	Yes	****	<0.0001
MLL3KO:Formative - Otx2 vs. DKO:Formative - Otx2	-0.6053	-1.238 to 0.02722	No	ns	0.0636
DKO:Naive - Otx2 vs. DKO:Formative - Otx2	-2.792	-3.424 to -2.159	Yes	****	<0.0001
Tukey's multiple comparisons test	Mean Diff.	95.00% CI of diff.	Below threshold?	Summary	Adjusted P Value
WT:Naive - Fgf5 vs. WT:Formative - Fgf5	-11.4	-14.23 to -8.561	Yes	****	<0.0001
WT:Naive - Fgf5 vs. MLL3KO:Naive - Fgf5	0.6879	-2.146 to 3.522	No	ns	0.959
WT:Naive - Fgf5 vs. MLL3KO:Formative - Fgf5	-10.14	-12.97 to -7.303	Yes	****	<0.0001
WT:Naive - Fgf5 vs. DKO:Naive - Fgf5	0.6165	-2.217 to 3.450	No	ns	0.974
WT:Naive - Fgf5 vs. DKO:Formative - Fgf5	-11.02	-13.85 to -8.182	Yes	****	<0.0001
WT:Formative - Fgf5 vs. MLL3KO:Naive - Fgf5	12.08	9.249 to 14.92	Yes	****	<0.0001
WT:Formative - Fgf5 vs. MLL3KO:Formative - Fgf5	1.258	-1.576 to 4.092	No	ns	0.6756
WT:Formative - Fgf5 vs. DKO:Naive - Fgf5	12.01	9.178 to 14.85	Yes	****	<0.0001
WT:Formative - Fgf5 vs. DKO:Formative - Fgf5	0.379	-2.455 to 3.213	No	ns	0.9971
MLL3KO:Naive - Fgf5 vs. MLL3KO:Formative - Fgf5	-10.82	-13.66 to -7.991	Yes	****	<0.0001
MLL3KO:Naive - Fgf5 vs. DKO:Naive - Fgf5	-0.07135	-2.905 to 2.763	No	ns	>0.9999
MLL3KO:Naive - Fgf5 vs. DKO:Formative - Fgf5	-11.7	-14.54 to -8.870	Yes	****	<0.0001
MLL3KO:Formative - Fgf5 vs. DKO:Naive - Fgf5	10.75	7.920 to 13.59	Yes	****	<0.0001
MLL3KO:Formative - Fgf5 vs. DKO:Formative - Fgf5	-0.8794	-3.713 to 1.955	No	ns	0.8945
DKO:Naive - Fgf5 vs. DKO:Formative - Fgf5	-11.63	-14.47 to -8.799	Yes	****	<0.0001
Tukey's multiple comparisons test	Mean Diff.	95.00% CI of diff.	Below threshold?	Summary	Adjusted P Value
WT:Naive - Dnmt3b vs. WT:Formative - Dnmt3b	-5.015	-5.675 to -4.356	Yes	****	<0.0001
WT:Naive - Dnmt3b vs. MLL3KO:Naive - Dnmt3b	-0.1013	-0.7607 to 0.5580	No	ns	0.9945
WT:Naive - Dnmt3b vs. MLL3KO:Formative - Dnmt3b	-4.492	-5.152 to -3.833	Yes	****	<0.0001
WT:Naive - Dnmt3b vs. DKO:Naive - Dnmt3b	2.925	2.266 to 3.584	Yes	****	<0.0001
WT:Naive - Dnmt3b vs. DKO:Formative - Dnmt3b	-3.144	-3.803 to -2.484	Yes	****	<0.0001
WT:Formative - Dnmt3b vs. MLL3KO:Naive - Dnmt3b	4.914	4.255 to 5.573	Yes	****	<0.0001
WT:Formative - Dnmt3b vs. MLL3KO:Formative - Dnmt3b	0.5229	-0.1365 to 1.182	No	ns	0.1547
WT:Formative - Dnmt3b vs. DKO:Naive - Dnmt3b	7.94	7.281 to 8.600	Yes	****	<0.0001
WT:Formative - Dnmt3b vs. DKO:Formative - Dnmt3b	1.872	1.212 to 2.531	Yes	****	<0.0001
MLL3KO:Naive - Dnmt3b vs. MLL3KO:Formative - Dnmt3b	-4.391	-5.051 to -3.732	Yes	****	<0.0001
MLL3KO:Naive - Dnmt3b vs. DKO:Naive - Dnmt3b	3.026	2.367 to 3.686	Yes	****	<0.0001
MLL3KO:Naive - Dnmt3b vs. DKO:Formative - Dnmt3b	-3.042	-3.702 to -2.383	Yes	****	<0.0001
MLL3KO:Formative - Dnmt3b vs. DKO:Naive - Dnmt3b	7.418	6.758 to 8.077	Yes	****	<0.0001
MLL3KO:Formative - Dnmt3b vs. DKO:Formative - Dnmt3b	1.349	0.6893 to 2.008	Yes	***	0.0002
DKO:Naive - Dnmt3b vs. DKO:Formative - Dnmt3b	-6.069	-6.728 to -5.409	Yes	****	<0.0001

## Sheet: Fig.5B-chromhmm-naive
state_name_naive	ave_t.test	Adjusted_pvalue
state_01	3.49675e-21	5.24513e-20
state_02	0.000307112	0.00115167
state_03	1.46922e-06	7.34608e-06
state_04	0.508315	0.610395
state_05	0.111698	0.239352
state_06	0.180357	0.338169
state_08	0.42679	0.609244
state_09	0.540615	0.610395
state_10	0.610395	0.610395
state_11	0.428189	0.609244
state_12	0.575445	0.610395
state_13	0.446779	0.609244
state_14	0.01429	0.0357249
state_15	4.01367e-07	3.01025e-06
state_16	0.000417797	0.00125339

## Sheet: Fig.5D-chromhmm-form
state_name_form	ave_t.test	Adjusted_pvalue
state_01	0.256398	0.448249
state_02	0.00041428	0.0031071
state_03	0.0222047	0.0666142
state_04	0.575006	0.575006
state_05	0.540542	0.575006
state_06	0.298833	0.448249
state_07	0.522164	0.575006
state_08	0.518579	0.575006
state_09	0.0667392	0.166848
state_10	0.0145435	0.0545383
state_11	0.155702	0.333646
state_12	3.45e-05	0.00051797
state_13	0.00228556	0.0114278
state_14	0.281406	0.448249
state_16	0.574003	0.575006
