# Supplementary material for: Loss of MLL3/4 decouples enhancer H3K4 monomethylation, H3K27 acetylation, and gene activation during embryonic stem cell differentiation
Source: Genome Biol. 2023 Mar 3;24:41. doi: 10.1186/s13059-023-02883-3 (PMC9983171; doi:10.1186/s13059-023-02883-3)
Supplement: Supplementary file 3 — Additional file 3. Primer List. A list of DNA oligo sequences used for genotyping and qPCR in this study. [file 13059_2023_2883_MOESM3_ESM.xlsx]

## Sheet: Sheet1
Primer	Sequence	Description
genotype-Mll4-P1	GTTCACTCAGTGGGGCTGTG	For validating MLL4 flox/flox allele and MLL4 knockout
genotype-Mll4-P2	ATTGCATCAGGCAAATCAGC	For validating MLL4 flox/flox allele and MLL4 knockout
genotype-Mll4-P3	GCAGAAGCCTGCTATGTCCA	For validating MLL4 flox/flox allele and MLL4 knockout
genotype-Mll3CD-F	gcattttgatgaagagactaaaggtctgtcg	For validating catalytic domain point mutation
genotype-Mll3CD-R	ggagcaccctggtcacattcc	For validating catalytic domain point mutation
genotype-Mll4CD-F	cactccaagtcatcacagtaccggag	For validating catalytic domain point mutation
genotype-Mll4CD-R	gatgataatcttgtgtcctctctcaaaggtcac	For validating catalytic domain point mutation
Fgf5 F	CCTTGCGACCCAGGAGCTTA	qPCR primers
Fgf5 R	CCGTCTGTGGTTTCTGTTGAGG	qPCR primers
Dnmt3b F	ACTCCATCAGACAGGGCAAA	qPCR primers
Dnmt3b R	CCGTGTAGTGAGCAGGGAAG	qPCR primers
Otx2 F	CAACTTGCCAGAATCCAGGG	qPCR primers
Otx2 R	GGCCTCACTTTGTTCTGACC	qPCR primers
